# Supplementary material for: The Molecular Subtype of Adult Acute Lymphoblastic Leukemia Samples Determines the Engraftment Site and Proliferation Kinetics in Patient-Derived Xenograft Models
Source: Cells. 2022 Jan 3;11(1):150. doi: 10.3390/cells11010150 (PMC8750004; doi:10.3390/cells11010150)
Supplement: Supplementary file 1 [file cells-11-00150-s001.zip]

Archive with 1 entries (1 files):
- cells-1514928-supplementary.pdf
